# Supplementary material for: Characteristic Evaluation of Gas Chromatography with Different Detectors for Accurate Determination of Sulfur Hexafluoride
Source: Molecules. 2024 Feb 8;29(4):787. doi: 10.3390/molecules29040787 (PMC10893484; doi:10.3390/molecules29040787)
Supplement: Supplementary file 1 [file molecules-29-00787-s001.zip]

Archive with 1 entries (1 files):
- molecules-2829431-supplementary.pdf
